# Supplementary material for: Anopheles mosquito surveillance in Madagascar reveals multiple blood feeding behavior and Plasmodium infection
Source: PLoS Negl Trop Dis. 2019 Jul 5;13(7):e0007176. doi: 10.1371/journal.pntd.0007176 (PMC6663035; doi:10.1371/journal.pntd.0007176)
Supplement: S3 Table — (XLSX) [file pntd.0007176.s006.xlsx]

## Sheet: Sheet1
				Quadrant
				1(NW)	2(NE)	3(SW)	4(SE)	Total
		AMB	Net 1
			Dec. 17*	25	30	21	21	97
			Apr. 18^	52	26	26	15	119
				*X2 (3 DOF) showed random distribution of mosquitoes on QUEST = 1.0667; p = 0.785126
				^X2 (3 DOF) showed non-random distribution of mosquitoes on QUEST = 12.1023; p = 0.007041
				X2 (3 DOF) showed QUEST collection differences between Dec 17 vs Apr 18 collections = 9.1392; p = 0.027496
			Net 2
			Dec. 17*	12	12	17	13	54
			Apr. 18^	20	17	20	32	89
				*X2 (3 DOF) showed random distribution of mosquitoes on QUEST = 0.7642; p = 0.858005
				^X2 (3 DOF) showed random distribution of mosquitoes on QUEST = 2.9423; p = 0.400603
				X2 (3 DOF) showed no QUEST collection differences between Dec 17 vs Apr 18 collections = 2.7243; p = 0.436113
			Net 3
			Dec. 17*	20	26	51	77	174
			Apr. 18^	24	16	17	12	69
				*X2 (3 DOF) showed non-random distribution of mosquitoes on QUEST = 22.7062; p = 0.000046
				^X2 (3 DOF) showed random distribution of mosquitoes on QUEST = 2.1748; p = 0.536921
				X2 (3 DOF) showed QUEST collection differences between Dec 17 vs Apr 18 collections = 26.8614; p = < 0.00001
		AMP	Net 1
			Dec. 17*	10	14	20	6	50
			Apr. 18^	68	34	17	22	141
				*X2 (3 DOF) showed random distribution of mosquitoes on QUEST = 4.7978; p = 0.187216
				^X2 (3 DOF) showed non-random distribution of mosquitoes on QUEST = 19.8256; p = 0.000184
				X2 (3 DOF) showed QUEST collection differences between Dec 17 vs Apr 18 collections = 22.6281; p = .000048
			Net 2
			Dec. 17*	1	2	2	6	11
			Apr. 18^	29	39	41	44	153
				*X2 (3 DOF) showed random distribution of mosquitoes on QUEST = 2.2; p = 0.531948
				^X2 (3 DOF) showed random distribution of mosquitoes on QUEST = 1.7619; p = 0.62326
				X2 (3 DOF) showed no QUEST collection differences between Dec 17 vs Apr 18 collections = 3.2939; p = 0.348495
			Net 3
			Dec. 17*	1	1	3	2	7
			Apr. 18^	61	32	48	39	180
				*X2 (3 DOF) showed random distribution of mosquitoes on QUEST = 0.5333; p = 0.91151
				^X2 (3 DOF) showed random distribution of mosquitoes on QUEST = 5.1352; p = 0.162158
				X2 (3 DOF) showed no QUEST collection differences between Dec 17 vs Apr 18 collections = 1.6217; p = 0.654488
