# Supplementary material for: Anopheles mosquito surveillance in Madagascar reveals multiple blood feeding behavior and Plasmodium infection
Source: PLoS Negl Trop Dis. 2019 Jul 5;13(7):e0007176. doi: 10.1371/journal.pntd.0007176 (PMC6663035; doi:10.1371/journal.pntd.0007176)
Supplement: S4 Table — (XLSX) [file pntd.0007176.s007.xlsx]

## Sheet: Sheet1
		arabiensis	coustani	funestus	flavicosta	gambiae	maculipalpis	mascarensis	pretoriensis	rufipes	squamosus	Sum
	QUEST	63	420	18	1	14	244	34	2	133	215	1152
	Barrier Screen	1	49	0	0	0	19	1	3	14	13	100
	Total	64	469	18	1	14	263	35	5	147	228	1244
				PSC = 8
