# Supplementary material for: Anopheles mosquito surveillance in Madagascar reveals multiple blood feeding behavior and Plasmodium infection
Source: PLoS Negl Trop Dis. 2019 Jul 5;13(7):e0007176. doi: 10.1371/journal.pntd.0007176 (PMC6663035; doi:10.1371/journal.pntd.0007176)
Supplement: S5 Table — (XLSX) [file pntd.0007176.s008.xlsx]

## Sheet: Sheet1
			Ambolodina - 2017															Amparihy - 2017
			AMB1				AMB2				AMB3							AMP1				AMP2				AMP3
			1(NW)	2(NE)	3(SW)	4(SE)	1(NW)	2(NE)	3(SW)	4(SE)	1(NW)	2(NE)	3(SW)	4(SE)	Totals			1(NW)	2(NE)	3(SW)	4(SE)	1(NW)	2(NE)	3(SW)	4(SE)	1(NW)	2(NE)	3(SW)	4(SE)	Totals
		arabiensis	1	0	0	0	0	0	0	2	1	0	1	2	7		arabiensis	0	0	0	0	0	0	0	0	0	0	0	0	0
		coustani	12	12	4	9	5	8	8	3	7	12	11	13	104		coustani	1	2	2	0	0	0	1	0	1	0	2	1	10
		funestus	0	0	0	0	0	0	0	0	0	0	0	1	1		funestus	0	0	0	0	0	0	0	0	0	1	1	0	2
		flavicosta	1	0	0	0	0	0	0	0	0	0	0	0	1		flavicosta	0	0	0	0	0	0	0	0	0	0	0	0	0
		gambiae	1	2	0	0	0	0	0	0	0	0	2	1	6		gambiae	0	0	3	4	0	0	0	1	0	0	0	0	8
		maculipalpis	3	7	5	7	2	2	6	2	4	5	17	9	69		maculipalpis	3	3	0	0	0	0	0	2	0	0	0	0	8
		mascarensis	0	0	0	0	1	0	0	1	0	0	0	0	2		mascarensis	0	1	1	0	0	0	0	1	0	0	0	0	3
		pretoriensis	0	0	0	0	0	0	1	0	0	0	0	1	2		pretoriensis	0	0	0	0	0	0	0	0	0	0	0	0	0
		rufipes	4	2	3	1	3	0	2	1	1	3	8	30	58		rufipes	4	6	6	2	0	0	0	2	0	0	0	0	20
		squamosus	3	7	9	4	1	2	0	4	7	6	12	20	75		squamosus	2	2	8	0	1	2	1	0	0	0	0	1	17
			25	30	21	21	12	12	17	13	20	26	51	77	325			10	14	20	6	1	2	2	6	1	1	3	2	68
			Ambolodina - 2018															Amparihy - 2018
			AMB1				AMB2				AMB3							AMP1				AMP2				AMP3
			1(NW)	2(NE)	3(SW)	4(SE)	1(NW)	2(NE)	3(SW)	4(SE)	1(NW)	2(NE)	3(SW)	4(SE)	Totals			1(NW)	2(NE)	3(SW)	4(SE)	1(NW)	2(NE)	3(SW)	4(SE)	1(NW)	2(NE)	3(SW)	4(SE)	Totals
		arabiensis	0	0	0	0	0	0	0	0	0	1	1	0	2		arabiensis	5	3	0	2	7	5	2	7	6	6	4	7	54
		coustani	8	5	7	5	9	2	9	5	12	3	6	3	74		coustani	48	25	13	15	10	16	18	25	22	11	17	12	232
		funestus	1	0	0	0	0	1	0	0	0	0	0	0	2		funestus	2	1	0	0	0	1	0	1	2	0	3	3	13
		flavicosta	0	0	0	0	0	0	0	0	0	0	0	0	0		flavicosta	0	0	0	0	0	0	0	0	0	0	0	0	0
		gambiae	0	0	0	0	0	0	0	0	0	0	0	0	0		gambiae	0	0	0	0	0	0	0	0	0	0	0	0	0
		maculipalpis	17	9	12	6	5	6	5	15	8	9	7	0	99		maculipalpis	5	2	2	5	7	3	6	3	12	5	11	7	68
		mascarensis	0	0	0	1	0	1	2	1	0	0	0	1	6		mascarensis	1	2	0	0	0	2	3	2	5	4	4	0	23
		pretoriensis	0	0	0	0	0	0	0	0	0	0	0	0	0		pretoriensis	0	0	0	0	0	0	0	0	0	0	0	0	0
		rufipes	7	2	1	2	4	2	1	9	3	0	0	2	33		rufipes	2	0	2	0	0	3	0	2	4	3	2	4	22
		squamosus	19	10	6	1	2	5	3	2	1	3	3	6	61		squamosus	5	1	0	0	5	9	12	4	10	3	7	6	62
			52	26	26	15	20	17	20	32	24	16	17	12	277			68	34	17	22	29	39	41	44	61	32	48	39	474
