# Supplementary material for: Anopheles mosquito surveillance in Madagascar reveals multiple blood feeding behavior and Plasmodium infection
Source: PLoS Negl Trop Dis. 2019 Jul 5;13(7):e0007176. doi: 10.1371/journal.pntd.0007176 (PMC6663035; doi:10.1371/journal.pntd.0007176)
Supplement: S6 Table — (XLSX) [file pntd.0007176.s009.xlsx]

## Sheet: Sheet1
			Human	Cow	Pig	Dog	Cat	Goat	None
		arabiensis	30	48	1	3	0	0	5
		coustani	226	362	59	31	2	0	24
		funestus	8	22	9	1	1	0	1
		flavicosta	0	1	0	0	0	0	0
		gambiae	0	13	14	0	0	1	0
		maculipalpis	68	241	27	11	0	0	16
		mascarensis	23	31	7	3	0	0	1
		pretoriensis	2	5	0	1	0	0	0
		rufipes	44	139	29	2	0	0	5
		squamosus	72	217	37	9	0	0	5
		Total	473	1079	183	61	3	1	57
		Vertical totals are not displayed because multiple hosts in the bloodmeal were each counted.
